# Supplementary material for: Polyzwitterionic Coating of Porous Adsorbents for Therapeutic Apheresis
Source: J Funct Biomater. 2022 Nov 3;13(4):216. doi: 10.3390/jfb13040216 (PMC9680258; doi:10.3390/jfb13040216)
Supplement: Supplementary file 1 [file jfb-13-00216-s001.zip]

Archive with 3 entries (3 files):
- SI_jfb-1995511.pdf
- Video S1 _ DALI-pSBE.mp4
- Video S2 _ CG161c-pSBE.mp4
